# Supplementary material for: The evolution of separate sexes in waterhemp is associated with surprising chromosomal diversity and complexity
Source: PLoS Biol. 2025 Jun 30;23(6):e3003254. doi: 10.1371/journal.pbio.3003254 (PMC12237273; doi:10.1371/journal.pbio.3003254)
Supplement: S1 Table — *indicates that the initial HiFiasm assembly step was performed without Hi-C data. The data underlying this figure can be found in https://zenodo.org/records/15594570. (XLSX) [file pbio.3003254.s024.xlsx]

## Sheet: Sheet1
	Walpole_hap1 (X)	Walpole_hap2 (Y)	Nune_hap1 (X)	Nune5_hap2 (Y)	Nat_hap1* (X)	Nat_hap2* (Y)
Main genome scaffold total	1984	1060	1570	777	1652	574
Main genome contig total	2464	1497	2167	1311	2153	1001
Main genome scaffold seq total	678.737 MB	654.704 MB	648.107 MB	620.003 MB	646.622 MB	647.614 MB
Main genome contig seq total	678.641 MB	654.616 MB	647.988 MB	619.896 MB	646.522 MB	647.528 MB
Gap	0.00014	0.00013	0.00018	0.00017	0.00015	0.00013
Main genome scaffold N/L50	9/32 MB	8/34.048 MB	8/33.576 MB	8/33.357 MB	8/33.422 MB	8/33.162 MB
Main genome contig N/L50	48/2.327 MB	41/2.803 MB	51/2.194 MB	48/2.368 MB	53/2.428 MB	45/3.333 MB
Main genome scaffold N/L90	122/136.416 KB	25/910.168 KB	42/371.629 KB	16/24.153 MB	47/312.591 KB	17/3.405 MB
Main genome contig N/L90	498/93.793 KB	339/247.302 KB	467/152.867 KB	348/275.056 KB	421/155.35 KB	277/375.396 KB
Max scaffold length	57.876 MB	59.453 MB	54.404 MB	59.099 MB	61.224 MB	56.815 MB
Max contig length	19.248 MB	20.689 MB	16.635 MB	17.086 MB	19.341 MB	21.347 MB
Number of scaffolds > 50 KB	426	353	317	287	301	280
% main genome in scaffolds > 50 KB	0.9324	0.9646	0.9488	0.9778	0.9396	0.9863
Busco completeness	C:97.9%[S:92.9%,D:5.0%],F:0.6%,M:1.5%,n:1614	C:98.4%[S:93.4%,D:5.0%],F:0.4%,M:1.2%,n:1614	C:98.0%[S:93.0%,D:5.0%],F:0.7%,M:1.3%,n:1614	C:97.4%[S:93.1%,D:4.3%],F:0.8%,M:1.8%,n:1614	C:96.4%[S:92.2%,D:4.2%],F:1.0%,M:2.6%,n:1614	C:97.7%[S:93.4%,D:4.3%],F:0.9%,M:1.4%,n:1614
