# Supplementary material for: The evolution of separate sexes in waterhemp is associated with surprising chromosomal diversity and complexity
Source: PLoS Biol. 2025 Jun 30;23(6):e3003254. doi: 10.1371/journal.pbio.3003254 (PMC12237273; doi:10.1371/journal.pbio.3003254)
Supplement: S2 Table — Note that letter code demarcates the same inversion present across multiple pairwise assembly comparisons (each referenced by the inversion number and alt_genome). Inversion C (5 and 14) represent the variant directly neighboring the SLR in Atub_Walpole_hap2. Predictors of population structure within each inversion were tested in multiple linear regressions of the PC1, PC2, and PC3 of genotypes within the genomic region (significance codes: 0 ‘***’ < 0.001 ‘**’ < 0.01 ‘*’ < 0.05 ‘.’ < 0.1). The data underlying this figure can be found in https://zenodo.org/records/15594570. (XLSX) [file pbio.3003254.s025.xlsx]

## Sheet: Sheet1
Inversion Number	Ref_Scaf	Start	End	Alt_Genome	Significant Predictors
1	Scaffold_1	25970434	30554490	Atub_Walpole_hap1	NA
2A	Scaffold_1	7153812	7609088	Atub_Walpole_hap1	NA
3	Scaffold_1	40126975	40143010	Atub_Walpole_hap1	AncestryPC2(.)
4B	Scaffold_1	11910786	11950873	Atub_Walpole_hap1	NA
5C	Scaffold_1	44656825	46017919	Atub_Walpole_hap1	NA
6A	Scaffold_1	7153812	7609088	Atub_Nune_hap1	NA
7	Scaffold_1	36429003	43364478	Atub_Nune_hap1
8	Scaffold_1	43375038	44017851	Atub_Nune_hap1	LatPC2(.), EnvPC3(.)
9A	Scaffold_1	7153812	7609088	Atub_Nune_hap2	NA
10A	Scaffold_1	7153812	7609088	Atub_Nat_hap1	NA
11	Scaffold_1	11910786	12359692	Atub_Nat_hap1	LongPC1(*)
12D	Scaffold_1	20165508	21398392	Atub_Nat_hap1	LongPC1(*), AncPC2(*), LongPC3(.)
13	Scaffold_1	32372322	35290168	Atub_Nat_hap1	NA
14C	Scaffold_1	43649837	47205224	Atub_Nat_hap1	NA
15A	Scaffold_1	7153812	7609088	Atub_Nat_hap2	NA
16D	Scaffold_1	20165508	21398392	Atub_Nat_hap2	LongPC1(*), AncPC2(*), LongPC3(.)
17	Scaffold_1	21953637	23506917	Atub_Nat_hap2	NA
18	Scaffold_1	32218868	35290168	Atub_Nat_hap2	NA
